# Supplementary material for: Probing Proteoform Heterogeneity From Single Human Oocytes
Source: Mol Cell Proteomics. 2026 Apr 9;25(5):101566. doi: 10.1016/j.mcpro.2026.101566 (PMC13194553; doi:10.1016/j.mcpro.2026.101566)
Supplement: Supplemental Material 5 [file mmc5.xlsx]

## Sheet: MLAR-0248_1
Proteoform Identifier	Modifications	Theor. Mass	ppm Error	Mono m/z	S/N	Intensity	Score v1
P56381_-M		5645.07	2.51	5646.07	31.75	2372	0.74
P0CG47_-M		6527.49	1.24	6528.5	314.43	21611	0.81
P62273_-M		6541.26	1.92	6542.27	16.1	1214	0.66
P62861_-M		6643.82	1.72	6644.82	60.27	4155	0.64
Q9Y2S6_Nterm:MOD:00394	Monoacetylated residue	6972.9	1.38	6973.91	29.51	1970	0.51
P62857_MOD:00394	Acetylation@2	7878.21	2.1	7879.22	86.07	5450	0.73
P63173_-M		8081.69	1.21	8082.7	28.4	1795	0.74
P0CG47		8445.57	0.23	8446.58	1139.64	69616	0.77
O43678-2		8485.55	3.16	8486.56	66.06	4166	0.63
P0CG47		8559.62	-0.5	8560.62	1615.01	100406	0.73
P62312_-M_MOD:00394	Acetylation@2	9032.74	0.35	9033.74	104.84	6383	0.83
P61165		9072.79	0.15	9073.8	68	4293	0.8
P05204_-M		9256.02	0.35	9257.02	55.73	3173	0.6
P07108-1_-M_Nterm:MOD:00394	Monoacetylated residue	9948.99	1.42	9950	47.38	2740	0.78
P61604_-M_Nterm:MOD:00394	Monoacetylated residue	10835.8	0.15	10836.9	1392.98	74807	0.85
P04080_MOD:00394	Acetylation@2	11174.6	0.82	11175.6	122.95	6714	0.9
P60903_-M_MOD:00394@21_MOD:00394@26_MOD:00394@35_MOD:00394@52_MOD:00394@55	Acetylation@22, Acetylation@27, Acetylation@36, Acetylation@53, Acetylation@56	11274.5	2.55	11275.5	17.01	974	0.43
P62805_-M_Nterm:MOD:00394_MOD:00429@2_MOD:00394@4	Monoacetylated residue, Dimethylation@3, Acetylation@5	11341.4	0.66	11342.4	22.62	1175	0.61
P62805_-M_Nterm:MOD:00394_MOD:00394@15_MOD:00711@19	Monoacetylated residue, Acetylation@16, Trimethylation@20	11355.4	-2.46	11356.4	95.87	4977	0.88
P62805_-M_Nterm:MOD:00394_MOD:00429@2_MOD:00394@4_MOD:00429@19	Monoacetylated residue, Dimethylation@3, Acetylation@5, Dimethylation@20	11369.4	-1.82	11370.4	13.54	703	0.53
P35754_-M_MOD:00394	Acetylation@2	11679.1	-1.53	11680.2	67.81	3683	0.72
P62942_-M		11812	1.62	11813	79.82	4246	0.88
Q99417_-M_MOD:00394	Acetylation@2	11870.2	0.34	11871.2	52.87	2747	0.76
Q9Y3U8_-M		12114.9	-0.39	12115.9	15.68	825	0.76
Q9GZT3_-M_MOD:00394	Acetylation@2	12252.4	0.82	12253.4	45.01	2278	0.72
P56279_-M_MOD:00394	Acetylation@2	13361.9	-1.09	13362.9	187.84	9389	0.86
P14927-1_-M_Nterm:MOD:00394	Monoacetylated residue	13433	1.01	13434	61.9	3040	0.82
P49773_-M_MOD:00394	Acetylation@2	13704.1	0.67	13705.1	934.96	46363	0.88
O43402-2		13717	1.05	13718	217.91	11091	0.73
Q13283-2_-M		13734	0.17	13735.1	208.1	10353	0.76
Q8N257_-M		13768.5	3.33	13769.5	17.24	832	0.47
A0A2R8Y619_Nterm:MOD:00394_MOD:00696@32_MOD:00429@53_MOD:00429@75_MOD:00696@80_MOD:00599@82_MOD:00599@88	Monoacetylated residue, Phosphorylation@33, Dimethylation@54, Dimethylation@76, Phosphorylation@81, Monomethylation@83, Monomethylation@89	13769	-0.22	13770	174.83	8638	0.83
Q5QNW6_-M		13780.5	2.14	13781.5	42.98	2072	0.82
Q9Y237		13801	1.97	13802	176.31	8936	0.8
Q9BU61-2		13832.9	4.4	13833.9	51.78	2557	0.8
P62820-3		13894	-1.99	13895	35.22	1775	0.78
Q16777_-M_Nterm:MOD:00394_MOD:00599@103	Monoacetylated residue, Monomethylation@104	13904.8	0.97	13905.8	33.33	1583	0.63
P0C0S8_-M_Nterm:MOD:00394	Monoacetylated residue	13993.9	2.7	13994.9	50.08	2369	0.84
O14737_-M_MOD:00394	Acetylation@2	14187.3	-1.69	14188.3	71.93	3428	0.84
P07108-4_-M_MOD:00394	Acetylation@2	14269.2	4.03	14270.2	312.92	15069	0.79
P42766_-M		14411.5	-0.61	14412.5	48.39	2250	0.78
P13987-2		14519	-1.15	14520	34.89	1778	0.69
P09382_-M_MOD:00394	Acetylation@2	14617.2	-0.43	14618.2	135.07	6655	0.81
O95988_-M_MOD:00394	Acetylation@2	14747.4	0.52	14748.4	168.88	7982	0.89
Q9NPJ3_-M_MOD:00394	Acetylation@2	14861.8	0.3	14862.8	184.89	8969	0.88
P07737_-M_MOD:00394	Acetylation@2	14955.5	0.82	14956.5	95.51	4620	0.84
Q01469_-M_MOD:00394	Acetylation@2	15065.5	-0.64	15066.5	44.19	2165	0.79
Q04837_-M		15185.9	-0.59	15186.9	18.63	864	0.54
O15116_MOD:00394	Acetylation@2	15212.1	-0.09	15213.1	56.64	2626	0.72
O43324-2_MOD:00394	Acetylation@2	15580.2	-3.79	15581.2	18.34	833	0.72
P61353_-M		15656.7	1.5	15657.7	47.9	2186	0.74
P09455_-M		15708.9	-0.26	15709.9	61.35	2907	0.89
P00441_-M_Nterm:MOD:00394_MOD:00798@56_MOD:00798@145	Monoacetylated residue, Hydrogen loss@57, Hydrogen loss@146	15822.8	-4.32	15823.8	290.69	13151	0.86
P00441_-M_Nterm:MOD:00394	Monoacetylated residue	15836.9	-0.13	15837.9	639.34	28894	0.89
P39019_-M		15919.5	0.84	15920.5	63.12	2818	0.81
P00441_-M_Nterm:MOD:00394_MOD:00798@56_MOD:00696@106_MOD:00394@121_MOD:00394@135_MOD:00798@145	Monoacetylated residue, Hydrogen loss@57, Phosphorylation@107, Acetylation@122, Acetylation@136, Hydrogen loss@146	15998.9	1.26	15999.9	10.18	457	0.7
O15511_-M_MOD:00394	Acetylation@2	16221.3	-1.51	16222.3	14.02	630	0.53
Q15819_-M_MOD:00394	Acetylation@2	16263.2	-2.8	16264.2	29.12	1354	0.46
O60869_-M_MOD:00394	Acetylation@2	16269.9	1.54	16270.9	98.98	4286	0.81
P61077_-M_MOD:00394	Acetylation@2	16587.3	0.99	16588.3	42.62	1952	0.86
P0DP23_-M_Nterm:MOD:00394_MOD:00711@114	Monoacetylated residue, Trimethylation@115	16779.8	-2.61	16780.9	85.88	3922	0.89
P0DP23_-M_Nterm:MOD:00394_MOD:00394@93_MOD:00599@114	Monoacetylated residue, Acetylation@94, Monomethylation@115	16793.8	-2.58	16794.8	8.28	378	0.59
Q01804-4_-M_MOD:00394	Acetylation@2	16936.2	1.54	16937.2	3.34	151	0.38
A6NGQ2_-M_MOD:00394_V92A	N-acetyl-L-valine, Amino acid substitution V92A	17041.9	0.08	17042.9	217.8	9626	0.91
Q9NX24_-M		17058.9	-0.85	17059.9	50.35	2293	0.72
A6NGQ2_-M_MOD:00394	Acetylation@2	17069.9	-0.33	17070.9	132.54	5846	0.89
Q9NX24_-M_MOD:00394	Acetylation@2	17100.9	-2.11	17101.9	16.1	731	0.74
A6NGQ2_MOD:00394	N-acetyl-L-methionine	17200.9	-2.77	17202	54.1	2381	0.77
P02686-6_-M_Nterm:MOD:00394_MOD:00696	N-acetyl-L-methionine, Phosphorylation@19	17323.7	2.18	17324.8	4.21	181	0.46
Q6W0C5_-M		17709	-0.19	17710	9.42	408	0.64
P62937_-M		17869.8	0.8	17870.8	183.87	8178	0.91
P62937_-M_MOD:00394	Acetylation@2	17911.9	0.99	17912.9	75.72	3365	0.83
P23528_-M_MOD:00394	Acetylation@2	18401.6	-0.69	18402.6	37.94	1644	0.78
Q5T013-2_-M		18940.9	1.96	18941.9	24.68	1036	0.66
Q99497_-M_MOD:00394	Acetylation@2	19789.5	0.25	19790.5	405.66	16834	0.89
P02792_-M_MOD:00394	Acetylation@2	19918.1	-0.16	19919.1	1523.36	62253	0.88
Q9H910_MOD:00394	Acetylation@2	20093	2.05	20094	76.51	3101	0.79
Q15041-2_-M		20116	2.92	20117	77.98	3284	0.79
Q96K19-6_-M_MOD:00394	Acetylation@2	20228.3	-3.13	20229.3	62.51	2676	0.85
P23284_-M		20276.6	1.03	20277.6	501.95	20244	0.91
P23284_-M		20290.6	-0.61	20291.6	149.49	6027	0.79
Q8N755-2_-M		20820.2	0.75	20821.3	26.61	1092	0.61
P30086_-M		20912.6	-0.39	20913.6	209.79	8229	0.83
Q9NRW1-2_-M		22189.2	2.5	22190.2	182.35	7174	0.81
P20339-2_MOD:00394	Acetylation@2	22206.1	4.36	22207.1	20.74	809	0.77
P53805-2_-M_MOD:00394	Acetylation@2	22663.4	1.22	22664.4	266.07	10190	0.81
P04792_-M_MOD:00394	Acetylation@2	22679.5	-0.06	22680.5	967.1	36248	0.9
O75822-2_-M_MOD:00394	Acetylation@2	22838.5	-2.65	22839.5	73.06	2738	0.81
O75822-3_-M		22881.3	2.16	22882.3	23.07	876	0.8
P52565_-M_MOD:00394	Acetylation@2	23103.7	-0.73	23104.7	87.59	3307	0.94
P11234_-M		23262.9	2.73	23263.9	40.65	1547	0.79
Q587J8_MOD:00394_A201G	N-acetyl-L-methionine, Amino acid substitution A201G	24318.6	-0.66	24319.6	167.37	6169	0.93
Q587J8_MOD:00394	Acetylation@2	24332.6	-0.03	24333.7	148.51	5472	0.91
Q9NRR5-2_-M		24380.6	-2.47	24381.6	18.32	661	0.78
Q587J8_MOD:00394_MOD:00696_A201G	N-acetyl-L-methionine, Phosphorylation, Amino acid substitution A201G	24398.6	-0.12	24399.6	287.34	10566	0.92
Q587J8_MOD:00394_MOD:00696	N-acetyl-L-methionine, Phosphorylation	24412.6	-0.14	24413.6	419.76	15431	0.87
Q9H3U1-3_-M		24541.5	2.03	24542.5	20.07	776	0.72
P09936		24808.5	0.48	24809.5	375.48	14152	0.92
P30085-3		25838.3	0.97	25839.4	95.1	3523	0.76
P60174_-M		26521.7	-0.7	26522.7	39.42	1408	0.81
P51572_-M		27843	0.25	27844	39.84	1381	0.82
O95249_MOD:00394	Acetylation@2	28636.6	-1.21	28637.6	29.17	1012	0.74
P29692-4_-M		28921.6	0.9	28922.6	20.83	703	0.64
P07738_-M_MOD:00394	Acetylation@2	29897.5	0.52	29898.5	78.33	2610	0.89
Q86TP1-3_-M		29977.4	-0.32	29978.4	7.57	255	0.64
Q9NXA8-2_MOD:00394	Acetylation@2	32694.8	-0.46	32695.8	18.91	617	0.82
Q9C0E8-3		32980.3	3.96	32981.3	22.71	721	0.8
Q6UXN9_MOD:00394	Acetylation@2	35098.5	0.45	35099.5	42.95	1364	0.68
Q8IZA3_-M		35660.7	0.36	35661.7	13.1	391	0.7
P15121_-M_MOD:00394	Acetylation@2	35741.5	1.35	35742.5	51.05	1580	0.86
P04406_-M		35899.4	0.07	35900.4	232.46	7167	0.91
O95218-2_-M_MOD:00394	Acetylation@2	36207.4	0.72	36208.4	33.36	1002	0.79
P48729-3_-M_MOD:00394	Acetylation@2	37454.2	-0.07	37455.2	20.87	636	0.77
P07355_-M		38448.8	-0.21	38449.8	191.89	5695	0.82
P78540		38553.9	-4.25	38554.9	62.38	1837	0.85
P04075_-M		39264.3	0.01	39265.3	23.9	700	0.81
O75367-3_MOD:00394	Acetylation@2	39506.4	-0.41	39507.4	52.74	1526	0.87
P63261_-M		41634.8	-0.7	41635.8	229.4	6729	0.9
Q969K3-2_MOD:00394	Acetylation@2	41811.6	-0.95	41812.6	21.58	646	0.81
Q9GZT8		41941.5	3.45	41942.5	24.52	706	0.74
Q9NVG8_-M_MOD:00394	Acetylation@2	46434.5	4.63	46435.5	60.03	1654	0.85
P06733_-M_MOD:00394	Acetylation@2	47050.3	0.69	47051.3	63.03	1689	0.85
P08670_-M_MOD:00394	Acetylation@2	53530.1	-0.15	53531.1	68.4	1687	0.8

## Sheet: MLAR-0248_2
Proteoform Identifier	Modifications	Theor. Mass	ppm Error	Mono m/z	S/N	Intensity	Score v1
P56381_-M		5645.07	2.72	5646.07	16.44	1228	0.69
P62861_-M		6643.82	2.41	6644.82	8.93	616	0.71
P62857_MOD:00394	Acetylation@2	7878.21	1.91	7879.22	19.56	1239	0.7
P0CG47		8445.57	0.01	8446.58	176.98	10804	0.85
P0CG47		8559.62	-0.62	8560.62	645.58	40135	0.83
P05204_-M		9256.02	-0.28	9257.02	28.41	1618	0.68
P61604_-M_Nterm:MOD:00394	Monoacetylated residue	10835.8	-0.59	10836.9	497.5	26716	0.88
P62805_-M_Nterm:MOD:00394_MOD:00429@19	Monoacetylated residue, Dimethylation@20	11299.4	-0.64	11300.4	39.04	2035	0.75
P62805_-M_Nterm:MOD:00394_MOD:00429@2_MOD:00394@4	Monoacetylated residue, Dimethylation@3, Acetylation@5	11341.4	0.21	11342.4	60.55	3146	0.89
P62805_-M_Nterm:MOD:00394_MOD:00599@2_MOD:00394@4_MOD:00429@19	Monoacetylated residue, Monomethylation@3, Acetylation@5, Dimethylation@20	11355.4	-1.69	11356.4	26.69	1386	0.71
P62805_-M_Nterm:MOD:00394_MOD:00429@2_MOD:00394@4_MOD:00429@19	Monoacetylated residue, Dimethylation@3, Acetylation@5, Dimethylation@20	11369.4	-2.35	11370.4	5.56	288	0.51
P99999_-M_MOD:00394	Acetylation@2	11652.1	-0.5	11653.1	7.77	423	0.64
P18077_-M_MOD:00394	Acetylation@2	12440.7	0.66	12441.8	19.69	1004	0.75
P56279_-M_MOD:00394	Acetylation@2	13361.9	-1.49	13362.9	88.83	4440	0.86
P0C0S5_-M		13413.5	0.66	13414.5	31.78	1509	0.51
P60520		13658.1	-0.33	13659.1	10.45	523	0.54
P49773_-M_MOD:00394	Acetylation@2	13704.1	1.7	13705.1	193.57	9600	0.91
O60814_-M		13750.5	-0.25	13751.5	47.25	2284	0.73
P06899_-M		13764.5	-1.59	13765.5	70.49	3403	0.63
Q16778_-M		13780.5	-0.1	13781.5	81.94	3950	0.86
P58876_-M		13796.5	-0.74	13797.5	46.31	2229	0.88
P52434-2		13839.9	-3.91	13840.9	54.63	2690	0.84
Q16777_-M_Nterm:MOD:00394	Monoacetylated residue	13890.8	-0.1	13891.8	34.59	1641	0.78
Q8IUE6_-M_Nterm:MOD:00394	Monoacetylated residue	13897.8	2.07	13898.8	31.37	1481	0.78
Q16777_-M_Nterm:MOD:00394_MOD:00599@103	Monoacetylated residue, Monomethylation@104	13904.8	-1.48	13905.8	24.89	1181	0.7
P0C0S8_-M_Nterm:MOD:00394	Monoacetylated residue	13993.9	-0.94	13994.9	217.38	10276	0.81
Q93077_-M_Nterm:MOD:00394	Monoacetylated residue	14007.9	-1.07	14008.9	110.67	5232	0.84
Q93077_-M_Nterm:MOD:00394_MOD:00599@103	Monoacetylated residue, Monomethylation@104	14021.9	-1.56	14022.9	23.61	1116	0.75
Q99766-2		14035.9	4.69	14036.9	101.51	5218	0.74
P04908_-M_Nterm:MOD:00394	Monoacetylated residue	14037.9	-0.43	14038.9	110.42	5213	0.81
P09382_-M_MOD:00394	Acetylation@2	14617.2	-0.3	14618.2	48.61	2395	0.82
O95988_-M_MOD:00394	Acetylation@2	14747.4	0.26	14748.4	30.32	1433	0.78
Q9NPJ3_-M_MOD:00394	Acetylation@2	14861.8	1.4	14862.8	70.33	3409	0.86
P07737_-M_MOD:00394	Acetylation@2	14955.5	-0.53	14956.5	15.46	747	0.54
P61353_-M		15656.7	0.79	15657.7	14.71	671	0.71
P00441_-M_Nterm:MOD:00394_MOD:00798@56_MOD:00798@145	Monoacetylated residue, Hydrogen loss@57, Hydrogen loss@146	15822.8	-3.47	15823.8	72.09	3261	0.84
P00441_-M_Nterm:MOD:00394	Monoacetylated residue	15836.9	0.32	15837.9	83.87	3790	0.84
P39019_-M		15919.5	1.45	15920.5	19.97	891	0.67
P0DP23_-M_Nterm:MOD:00394_MOD:00394@93	Monoacetylated residue, Acetylation@94	16779.8	-2.29	16780.8	6.39	292	0.53
A6NGQ2_-M_MOD:00394_V92A	N-acetyl-L-valine, Amino acid substitution V92A	17041.9	1.88	17042.9	74.65	3299	0.89
A6NGQ2_-M_MOD:00394	N-acetyl-L-valine	17069.9	1.46	17070.9	28.73	1268	0.67
Q99497_-M_MOD:00394	Acetylation@2	19789.5	1.01	19790.5	119.74	4969	0.92
P02792_-M_MOD:00394	Acetylation@2	19918.1	-0.38	19919.1	485.15	19825	0.89
Q5VZK9-4_-M_MOD:00394	Acetylation@2	20079	1.34	20080	55.1	2242	0.88
Q15041-2_-M		20116	3.97	20117	57.07	2402	0.76
P23284_-M		20276.6	2.01	20277.6	181.12	7301	0.88
P23284_-M		20290.6	-0.58	20291.6	30.72	1238	0.72
O15145_MOD:00394	Acetylation@2	20575.4	-1.42	20576.4	22.06	920	0.71
P30086_-M		20912.6	0.43	20913.6	40.85	1602	0.69
Q9NRW1-2_-M		22189.2	3.24	22190.2	71.96	2831	0.8
P04792_-M_MOD:00394	Acetylation@2	22679.5	0.42	22680.5	184.1	6898	0.91
P31641-2_MOD:00394	Acetylation@2	22771.5	-0.44	22772.5	15	587	0.63
P26373_-M		24115.5	0.36	24116.5	7.25	265	0.55
P62826_-M_MOD:00394	Acetylation@2	24318.6	0.31	24319.6	55.28	2066	0.88
Q587J8_MOD:00394	Acetylation@2	24332.6	0.71	24333.7	52.26	1925	0.9
Q587J8_MOD:00394_MOD:00696_A201G	N-acetyl-L-methionine, Phosphorylation, Amino acid substitution A201G	24398.6	1.0736	24399.6	101.03	3713.6	0.89
Q587J8_MOD:00394_MOD:00696	N-acetyl-L-methionine, Phosphorylation	24412.6	0.7	24413.6	123.07	4523	0.88
Q96EY5-2_-M_MOD:00394	Acetylation@2	24427.5	4	24428.5	77.2	2903	0.82
Q9NR12-6_MOD:00394	Acetylation@2	24439.6	2.13	24440.6	41.54	1514	0.8
P09936		24808.5	1.48	24809.5	171.78	6471	0.91
Q9H444_-M_MOD:00394	Acetylation@2	24845.5	-1.12	24846.5	20.23	752	0.79
P06730_-M		24950.5	0.91	24951.5	12.24	450	0.66
P02768-3_-M_MOD:00798@52_MOD:00798@61	Hydrogen loss@53, Hydrogen loss@62	25162.3	-1.73	25163.3	6.68	253	0.44
P30085-3		25838.3	1.3	25839.4	59.05	2187	0.82
P51572_-M		27843	-0.36	27844	44.54	1543	0.87
Q08257_-M_MOD:00394	Acetylation@2	35095.5	0.55	35096.5	51.19	1582	0.77
Q9BQ69		35482.7	0.84	35483.7	8.62	268	0.69
P15121_-M_MOD:00394	Acetylation@2	35741.5	3.6	35742.5	53.38	1662	0.9
P04406_-M		35899.4	1.44	35900.4	91.44	2837	0.9
P25685_-M		37889.3	0.76	37890.3	15.04	447	0.71
Q12972		38454.8	-1.06	38455.8	85.86	2527	0.84
Q8TB36_MOD:00394	Acetylation@2	41361.6	-1.62	41362.7	11.94	341	0.71
P63261_-M		41634.8	-0.35	41635.8	29.61	868	0.79
P63261_MOD:00394	Acetylation@2	41807.8	-0.86	41808.8	17.33	508	0.74
P08670_-M_MOD:00394	Acetylation@2	53530.1	-1.79	53531.1	93.85	2315	0.85
P06744_-M_MOD:00394	Acetylation@2	63018.2	1.47	63019.2	18.17	421	0.61

## Sheet: MLAR-0238_1
Proteoform Identifier	Modifications	Theor. Mass	ppm Error	Mono m/z	S/N	Intensity	Score v1
P62328_-M_MOD:00394@24	Acetylation@25	4960.49	-0.73	4961.49	33.67	2611	0.68
P56381_-M		5645.07	0.41	5646.07	4.7	351	0.33
P0CG47_-M		6527.49	0.4	6528.5	24.93	1713	0.85
Q9Y2S6_Nterm:MOD:00394	Monoacetylated residue	6972.9	1.68	6973.91	8.08	542	0.54
P0CG47		8445.57	0.08	8446.58	106.22	6482	0.78
P0CG47		8559.62	-1.03	8560.62	167.63	10422	0.77
P18859-1_-M		8954.54	1.07	8955.54	7.24	433	0.46
P07108-1_-M_Nterm:MOD:00394	Monoacetylated residue	9948.99	-1.64	9950	7.22	418	0.68
P14854_-M_Nterm:MOD:00394_MOD:00798@28_MOD:00798@38_MOD:00798@52_MOD:00798@63	Monoacetylated residue, Hydrogen loss@29, Hydrogen loss @39, Hydrogen loss@53, Hydrogen loss@64	10092.7	0.11	10093.7	8.67	516	0.62
Q96FJ2_-M_MOD:00394	Acetylation@2	10254	-0.07	10255	20.76	1203	0.66
Q9NP97-1_-M_Nterm:MOD:00394	Monoacetylated residue	10825.7	-2.27	10826.7	4.66	255	0.52
P61604_-M_MOD:00394	Acetylation@2	10835.8	0.66	10836.9	15.07	809	0.74
P35754_-M_MOD:00394	Acetylation@2	11679.1	-0.55	11680.2	8.31	452	0.8
Q99417_-M_MOD:00394	Acetylation@2	11870.2	1.9	11871.2	13.3	691	0.68
O43768-6_-M		12265.2	4.14	12266.2	5.25	275	0.6
P56279_-M_MOD:00394	Acetylation@2	13361.9	0.53	13362.9	36.06	1802	0.86
P14927-1_-M_MOD:00394@10	Acetylation@11	13433	1.67	13434	4.58	225	0.6
P49773_-M_MOD:00394	Acetylation@2	13704.1	1.88	13705.1	36.5	1810	0.77
P07108-4_-M_MOD:00394	Acetylation@2	14269.2	4.51	14270.2	33.19	1598	0.78
P09382_-M_MOD:00394	Acetylation@2	14617.2	1.49	14618.2	9.96	491	0.71
O95988_-M_MOD:00394	Acetylation@2	14747.4	1.44	14748.4	11.44	541	0.69
P09455_-M		15708.9	-0.34	15709.9	7.2	341	0.72
P00441_-M_Nterm:MOD:00394_MOD:00798@56_MOD:00798@145	Monoacetylated residue, Hydrogen loss@57, Hydrogen loss@146	15822.8	-1.19	15823.8	5.79	262	0.54
P00441_-M_MOD:00394	Acetylation@2	15836.9	0.41	15837.9	56.66	2561	0.86
P00441_-M_Nterm:MOD:00394_MOD:00394@135	Monoacetylated residue, Acetylation@136	15878.9	-2.3	15879.9	7.18	325	0.68
P39019_-M		15919.5	1.22	15920.5	3.86	174	0.47
O60869_-M_MOD:00394	Acetylation@2	16269.9	-0.13	16270.9	5.8	251	0.65
P0DP23_-M_Nterm:MOD:00394_MOD:00394@93	Monoacetylated residue, Acetylation@94	16779.8	2.74	16780.8	26.58	1213	0.84
P0DP24_-M_Nterm:MOD:00394_MOD:00394@93	Monoacetylated residue, Acetylation@94	16801.8	-0.71	16802.8	11.66	531	0.79
P0DP24_-M_Nterm:MOD:00394_MOD:00696@80_MOD:00599@114	Monoacetylated residue, Phosphorylation@81, Acetylation@115	16853.8	1.88	16854.8	3.69	168	0.54
A6NGQ2 _-M_MOD:00394_V92A	N-acetyl-L-valine, Amino acid substitution V92A	17041.9	1.44	17042.9	7.69	339	0.75
A6NGQ2 _-M_MOD:00394	N-acetyl-L-valine	17069.9	-3.56	17070.9	2.94	130	0.31
Q99497_-M_MOD:00394	Acetylation@2	19789.5	0.69	19790.5	13.2	549	0.82
P02792_-M_MOD:00394	Acetylation@2	19918.1	0.79	19919.1	76.71	3165	0.84
Q12802-5_MOD:00394	Acetylation@2	20021	3.48	20022	12.71	525	0.72
Q9H910_MOD:00394	Acetylation@2	20093	0.11	20094	7.61	310	0.77
P21291_-M		20422.7	1.97	20423.7	3.25	138	0.57
Q8IZA3-2_-M_MOD:00394	Acetylation@2	20908.6	1.47	20909.6	15.48	596	0.56
P30086_-M		20912.6	2.04	20913.6	18.39	721	0.77
Q9GZN8-2		21631.1	0.81	21632.1	2.16	86	0.38
Q969X5-2_MOD:00394	Acetylation@2	22188.2	-0.27	22189.3	13.05	509	0.71
P04792_-M_MOD:00394	Acetylation@2	22679.5	1.58	22680.5	20.23	760	0.84
Q8IXH7-3_-M		22757.1	3.08	22758.1	11.96	466	0.79
P09936		24808.5	0.73	24809.5	26.62	1000	0.87
Q6UWP2-3		24827.6	-3.87	24828.6	6.73	253	0.67
P67936		28504.5	0.83	28505.5	2.88	98	0.4
P55036-2_MOD:00394	Acetylation@2	28636.6	-0.02	28637.6	6.81	234	0.64
P06753-2_-M_MOD:00394	Acetylation@2	28925.7	0.6	28926.7	5.94	202	0.73
P04406_-M		35899.4	1.82	35900.4	8.83	273	0.75
P63261_-M		41634.8	0.43	41635.8	13.31	390	0.81
P51398-3_MOD:00394	Acetylation@2	41688.8	0.6	41689.8	20.59	588	0.77

## Sheet: MLAR-0238_2
Proteoform Identifier	Modifications	Theor. Mass	ppm Error	Mono m/z	S/N	Intensity	Score v1
P63313_-M_Nterm:MOD:00394	Monoacetylated residue	4933.52	0.08	4934.53	16.69	1299	0.69
P62328_-M_Nterm:MOD:00394	Monoacetylated residue	4960.49	-1.67	4961.49	40.62	3150	0.64
Q12996-3_MOD:00394	Acetylation@2	4990.49	-5.24	4991.5	8.97	731	0.32
P0CG47_-M		6527.49	0.05	6528.5	22.92	1574	0.8
P62857_MOD:00394	Acetylation@2	7878.21	2.52	7879.22	4.85	308	0.49
Q9BRR6-6_MOD:00394		8288.45	2.47	8289.46	3.29	210	0.55
P0CG47		8445.57	0.09	8446.58	67.46	4149	0.75
P0CG47		8559.62	-0.57	8560.62	141.52	8797	0.76
P18859-1_-M		8954.54	-1.17	8955.54	7.59	451	0.56
P61165		9072.79	-2.37	9073.8	12.87	813	0.72
P62312		9121.77	3.68	9122.77	4.11	250	0.47
P05204_-M		9256.02	-0.4	9257.02	7.29	415	0.6
P07108-1_-M_Nterm:MOD:00394	Monoacetylated residue	9948.99	-0.84	9950	9.69	564	0.56
P14854_-M_Nterm:MOD:00394_MOD:00798@28_MOD:00798@38_MOD:00798@52_MOD:00798@63	Monoacetylated residue, Hydrogen loss@29, Hydrogen loss @39, Hydrogen loss@53, Hydrogen loss@64	10092.7	-1.44	10093.7	8.59	511	0.74
Q9NP97-1_-M_Nterm:MOD:00394	Monoacetylated residue	10825.7	-2.53	10826.7	4.25	232	0.48
P61604_-M_Nterm:MOD:00394	Monoacetylated residue	10835.8	1.42	10836.9	21.35	1147	0.75
P04080_MOD:00394	Acetylation@2	11174.6	-0.52	11175.6	6.38	348	0.66
P35754_-M_MOD:00394	Acetylation@2	11679.1	-1.8	11680.2	5.7	310	0.58
Q99417_-M_MOD:00394	Acetylation@2	11870.2	0	11871.2	7.58	394	0.7
P06454-2_-M_MOD:00394	Acetylation@2	11977.9	-3.06	11978.9	14.34	714	0.77
P56279_-M_MOD:00394	Acetylation@2	13361.9	-0.73	13362.9	42.68	2134	0.63
P49773_-M_MOD:00394	Acetylation@2	13704.1	1.19	13705.1	28.53	1414	0.89
O60814_-M		13750.5	1.15	13751.5	3.51	170	0.67
P62807_-M		13766.5	0.18	13767.5	9.92	479	0.67
Q5QNW6_-M		13780.5	-0.55	13781.5	6.26	302	0.7
P33778_-M		13810.5	-3.1	13811.5	5.58	268	0.64
Q6FI13_-M_Nterm:MOD:00394	Monoacetylated residue	13997.9	0.73	13998.9	21.68	1028	0.76
P20671_-M_Nterm:MOD:00394	Monoacetylated residue	14009.9	-0.36	14010.9	10.05	473	0.76
Q6FI13_-M_Nterm:MOD:00394_MOD:00394@4	Monoacetylated residue, Acetylation@5	14039.9	3.19	14040.9	10.97	520	0.61
Q96QV6_-M_MOD:00394	Acetylation@2	14135.9	-1	14136.9	7.91	370	0.68
Q9NXJ5-2_-M_MOD:00394	Acetylation@2	14540	0.56	14541	12.37	619	0.72
O95988_-M_MOD:00394	Acetylation@2	14747.4	0.41	14748.4	14.1	666	0.76
Q04837_-M		15185.9	-0.74	15186.9	3.71	172	0.51
P00441_-M_Nterm:MOD:00394	Monoacetylated residue	15836.9	1.65	15837.9	32.84	1484	0.81
P52298-2_-M_MOD:00394	Acetylation@2	15837.8	5.05	15838.8	32.17	1480	0.78
P39019_-M		15919.5	2.53	15920.5	5.96	267	0.51
P00441_-M_Nterm:MOD:00394_MOD:00798@56_MOD:00696@106_MOD:00394@121_MOD:00394@135_MOD:00798@145	Monoacetylated residue, Hydrogen loss@57, Phosphorylation@107, Acetylation@122, Acetylation@136, Hydrogen loss@146	15998.9	0.72	15999.9	5.15	232	0.61
P0DP23_-M_Nterm:MOD:00394_MOD:00394@93	Monoacetylated residue, Acetylation@94	16779.8	1.09	16780.8	27.04	1234	0.84
P0DP24_-M_Nterm:MOD:00394_MOD:00394@93	Monoacetylated residue, Acetylation@94	16801.8	0.13	16802.8	12.54	571	0.72
Q9NRP0		16817.8	-4.67	16818.8	5.96	281	0.62
A6NGQ2_-M_MOD:00394_V92A	N-acetyl-L-valine, Amino acid substitution V92A	17041.9	-1.02	17042.9	3.3	146	0.6
A6NGQ2_-M_MOD:00394	N-acetyl-L-valine	17069.9	-1.26	17070.9	3.91	173	0.66
A6NGQ2_MOD:00394	Acetylation@2	17200.9	0.16	17202	4	176	0.64
P02792_-M_MOD:00394	Acetylation@2	19918.1	0.39	19919.1	49.96	2051	0.85
P30086_-M		20912.6	1.63	20913.6	7.18	282	0.73
Q9NRW1-2_-M		22189.2	2.16	22190.2	9	354	0.72
P09936		24808.5	0.29	24809.5	26.62	1001	0.82

## Sheet: MLAR-0238_3
Proteoform Identifier	Modifications	Theor. Mass	ppm Error	Mono m/z	S/N	Intensity	Score v1
P63313_-M_Nterm:MOD:00394	Monoacetylated residue	4933.52	-0.87	4934.53	32.7	2544	0.73
P62328_-M_MOD:00394	Acetylation@2	4960.49	-1.39	4961.49	51.18	3969	0.73
P56381_-M		5645.07	-0.07	5646.07	4.22	315	0.44
Q9Y2S6_-M_MOD:00394	Acetylation@2	6972.9	0.76	6973.91	17.39	1190	0.73
P0CG47		8445.57	0.89	8446.58	15.76	962	0.74
P0CG47		8559.62	-0.1	8560.62	19.35	1203	0.82
P05204_-M		9256.02	-2.67	9257.02	107.7	6131	0.72
Q8NFV4-3_-M		9282.01	-4.59	9283.02	10.9	621	0.64
P05204_-M_Nterm:MOD:00394	Monoacetylated residue	9298.03	-3.51	9299.03	8.89	503	0.61
O00479_-M		9402.19	-1.84	9403.2	29.62	1651	0.81
P07108-1_-M_Nterm:MOD:00394	Monoacetylated residue	9948.99	0.6	9950	13.61	787	0.56
P05114_-M		10521.5	-2.57	10522.6	15.02	818	0.65
P61604_-M_Nterm:MOD:00394	Monoacetylated residue	10835.8	-0.91	10836.9	48.3	2594	0.86
P60903_-M		11064.5	0.86	11065.5	4.47	262	0.59
P62805_-M_Nterm:MOD:00394_MOD:00394@4_MOD:00429@19	Monoacetylated residue, Acetylation@5, Dimethylation@20	11341.4	-2.38	11342.4	3.94	205	0.39
P31949_-M_MOD:00394	Acetylation@2	11643.8	-1.79	11644.8	36.22	1993	0.83
P61769_-M_MOD:00798@24_MOD:00798@79	Hydrogen loss@25, Hydrogen loss@80	11721.8	-2.78	11722.8	9.97	533	0.76
P06454-2_-M_MOD:00394	Acetylation@2	11977.9	-3.94	11978.9	21.49	1085	0.78
O43768-6_-M		12265.2	1.26	12266.2	4.68	245	0.46
Q93079_-M		13752.5	0.08	13753.5	3.63	175	0.34
P62807_-M		13766.5	0.64	13767.5	8.21	396	0.7
Q99877_-M		13782.5	0.35	13783.5	6.37	307	0.62
Q16777_-M_Nterm:MOD:00394	Monoacetylated residue	13890.8	-1.39	13891.8	11.88	562	0.63
Q6FI13_-M_Nterm:MOD:00394	Monoacetylated residue	13997.9	-0.06	13998.9	19.7	929	0.73
Q93077_-M_Nterm:MOD:00394	Monoacetylated residue	14007.9	-0.69	14008.9	14.23	667	0.74
P04908_-M_Nterm:MOD:00394	Monoacetylated residue	14037.9	-2.45	14038.9	7.29	342	0.56
Q969H8_-M		15824.8	-3.55	15825.8	7.74	356	0.63
P00441_-M_Nterm:MOD:00394_MOD:00798@56_MOD:00798@145	Monoacetylated residue, Hydrogen loss@57, Hydrogen loss@146	15834.9	-0.44	15835.9	4	181	0.31
P0DP25_-M_Nterm:MOD:00394_MOD:00599@114	Monoacetylated residue, Monomethylation@115	16779.8	-1.24	16780.9	17.82	814	0.84
P0DP24_-M_Nterm:MOD:00394_MOD:00394@93	Monoacetylated residue, Acetylation@94	16801.8	-1.41	16802.8	7.37	336	0.66
P02792_-M_MOD:00394	Acetylation@2	19918.1	-0.3	19919.1	13.71	561	0.86
P23284_-M		20276.6	-0.33	20277.6	4.11	166	0.4
P30086_-M		20912.6	-1.03	20913.6	7.27	288	0.63
P16403_-M_MOD:00394	Acetylation@2	21262.7	-0.64	21263.7	25.85	985	0.83
P10412_-M_MOD:00394	Acetylation@2	21763	-0.26	21764	26.27	990	0.84
P13796-2_MOD:00394	Acetylation@2	21820.2	-1.14	21821.2	4.03	162	0.62
Q9BV19		21863	-3.66	21864	6.93	270	0.6
P08590_MOD:00394	Acetylation@2	21959.9	-3.97	21960.9	7.45	299	0.67
Q9NRW1-2_-M		22189.2	1.67	22190.2	17.59	692	0.76
Q9NQC3-3_-M		22250.2	2.72	22251.2	13.42	515	0.69
P61758_-M		22480.4	-0.99	22481.4	10.18	401	0.66

## Sheet: MLAR-0238_4
Proteoform Identifier	Modifications	Theor. Mass	ppm Error	Mono m/z	S/N	Intensity	Score v1
P56381_-M		5645.07	0.13	5646.07	27.46	2051	0.89
P62861_-M		6643.82	-0.54	6644.82	7.96	549	0.64
Q9UDW1-1_-M		7172.79	-1.6	7173.79	4.35	290	0.6
P56385_-M		7797.29	1.42	7798.29	7.47	463	0.55
P62857_MOD:00394	Acetylation@2	7878.21	-0.01	7879.22	13.44	851	0.78
P63173_-M		8081.69	0.67	8082.7	17.13	1082	0.81
P0CG47		8445.57	-0.87	8446.58	12.6	769	0.82
P0CG47		8559.62	0.54	8560.62	11.19	696	0.73
O14949_-M		9769.08	-0.86	9770.09	19.61	1125	0.47
P61513_-M		10137.4	-0.73	10138.4	8.01	476	0.59
Q96FJ2_-M_MOD:00394	Acetylation@2	10254	-1.05	10255	25.77	1494	0.86
P63167_-M_MOD:00394	Acetylation@2	10270.1	0.23	10271.1	21.95	1270	0.76
Q9NP97-1_-M_Nterm:MOD:00394	Monoacetylated residue	10825.7	0.22	10826.7	6.89	377	0.3
P61604_-M_Nterm:MOD:00394	Monoacetylated residue	10835.8	-0.97	10836.9	120.42	6466	0.8
Q9P0B6_-M		11321	-0.85	11322	5.94	322	0.69
P82909_MOD:00394	Acetylation@2	11501	0.07	11502	10.53	582	0.61
Q9GZT3_-M_MOD:00394	Acetylation@2	12252.4	1.17	12253.4	13.65	691	0.78
P56279_-M_MOD:00394	Acetylation@2	13361.9	-0.58	13362.9	11.21	563	0.58
P14927-1_-M_Nterm:MOD:00394	Monoacetylated residue	13433	-0.11	13434	22.29	1108	0.71
Q9Y3D7_-M_MOD:00394	Acetylation@2	13727.2	0.34	13728.2	11.4	553	0.74
P09382_-M_MOD:00394	Acetylation@2	14617.2	-0.5	14618.2	17.15	845	0.78
P62829_-M_MOD:00394	Acetylation@2	14767	-0.84	14768	7.12	340	0.67
P56556_-M_MOD:00394	Acetylation@2	15037.9	-0.16	15038.9	3.29	156	0.59
Q04837_-M		15185.9	0.63	15186.9	18.24	846	0.77
P61353_-M		15656.7	-0.07	15657.7	9.31	425	0.67
P00441_-M_Nterm:MOD:00394_MOD:00798@56_MOD:00798@145	Monoacetylated residue, Hydrogen loss@57, Hydrogen loss@146	15822.8	-4.2	15823.8	25.77	1171	0.75
Q14019_-M_MOD:00394	Acetylation@2	15846	-1.83	15847	8.01	364	0.69
P39019_-M		15919.5	1.36	15920.5	21.94	990	0.78
P0DP25_-M_Nterm:MOD:00394_MOD:00599@114	Monoacetylated residue, Monomethylation@115	16779.8	-0.99	16780.9	31.3	1435	0.86
P0DP24_-M_Nterm:MOD:00394_MOD:00394@93	Monoacetylated residue, Acetylation@94	16801.8	-0.58	16802.8	6.41	294	0.57
Q15746-10		16829.8	3.51	16830.8	37.8	1723	0.87
A6NGQ2_-M_V92A	Amino acid substitution V92A	16999.9	-0.12	17000.9	6.96	308	0.59
A6NGQ2_-M		17027.9	-1.84	17028.9	10.43	461	0.65
A6NGQ2_-M_MOD:00394_V92A	N-acetyl-L-valine, Amino acid substitution V92A	17041.9	-1.97	17042.9	29.28	1294	0.83
A6NGQ2_-M_MOD:00394	Acetylation@2	17069.9	-1.9	17070.9	18.48	815	0.83
P41223-2_-M		17188.8	-4.05	17189.8	21.97	1006	0.82
O75947_-M_MOD:00394	Acetylation@2	18390.5	1.41	18391.5	7.26	308	0.67
P02792_-M_MOD:00394	Acetylation@2	19918.1	0.65	19919.1	20.81	858	0.8
P23284_-M		20276.6	0.84	20277.6	60.74	2446	0.84
O75251-2		22188.3	-0.5	22189.3	54.89	2221	0.81
P61758-2_MOD:00394	Acetylation@2	22282.2	-2.39	22283.2	6.46	254	0.46
Q99653_-M		22311.3	-4.16	22312.3	9.98	381	0.78
Q53H80_-M		22350.3	-0.24	22351.3	7.21	281	0.58
P11234_-M		23262.9	4.31	23263.9	19.16	726	0.81
Q8WWV3-3_-M_MOD:00394	Acetylation@2	24830.9	1.24	24831.9	9.19	346	0.62
P30085-3		25838.3	-0.33	25839.4	22.83	845	0.74
P51572_-M		27843	-0.46	27844	18.05	626	0.81
O00165-3		28628.6	-2.33	28629.6	9.22	311	0.67
O95249_MOD:00394	Acetylation@2	28636.6	-1.45	28637.6	11.92	413	0.75
P63261_-M		41634.8	-1.96	41635.8	15.86	464	0.77
P51398-3_MOD:00394	Acetylation@2	41688.8	-0.05	41689.8	26.15	746	0.77
P20073-2_-M_MOD:00394	Acetylation@2	50194.6	-0.05	50195.6	27.24	717	0.78
O75908-3		50317.7	-1.04	50318.7	3.31	89	0.51

## Sheet: MLAR-0238_5
Proteoform Identifier	Modifications	Theor. Mass	ppm Error	Mono m/z	S/N	Intensity	Score v1
P62328_-M_MOD:00394@24	Acetylation@25	4960.49	-0.65	4961.49	7.83	608	0.54
P56381_-M		5645.07	1.25	5646.07	25.2	1882	0.7
Q96IX5_-M		6322.33	1.86	6323.34	3.29	237	0.67
P0CG47_-M		6527.49	1.78	6528.5	10.3	708	0.78
P62273_-M		6541.26	1.96	6542.27	13.37	1008	0.51
P56385_-M		7797.29	1.78	7798.29	5.05	313	0.54
P62857_MOD:00394	Acetylation@2	7878.21	1.36	7879.22	7.23	458	0.7
P63173_-M		8081.69	2.05	8082.7	5.5	348	0.53
P0CG47		8445.57	0.67	8446.58	20.44	1262	0.77
P0CG47		8559.62	-0.13	8560.62	135.09	8398	0.87
P18859-1_-M		8954.54	-1.73	8955.54	15.09	895	0.61
P62312_-M_MOD:00394	Acetylation@2	9032.74	0.92	9033.74	13.54	823	0.76
Q71UM5_-M_MOD:00394	Acetylation@2	9381.84	-3.62	9382.84	7.08	439	0.74
O75531_-M_MOD:00394	Acetylation@2	9962.99	1.19	9964	4.52	267	0.44
P14854_-M_Nterm:MOD:00394_MOD:00798@28_MOD:00798@38_MOD:00798@52_MOD:00798@63	Monoacetylated residue, Hydrogen loss@29, Hydrogen loss @39, Hydrogen loss@53, Hydrogen loss@64	10092.7	-1.14	10093.7	15.25	906	0.73
Q96FJ2_-M_MOD:00394	Acetylation@2	10254	0.42	10255	28.65	1661	0.8
P63167_-M_MOD:00394	Acetylation@2	10270.1	0.96	10271.1	22.43	1297	0.77
Q9NP97-1_-M_Nterm:MOD:00394	Monoacetylated residue	10825.7	-0.83	10826.7	15.66	856	0.81
P61604_-M_Nterm:MOD:00394	Monoacetylated residue	10835.8	0.34	10836.9	151.15	8119	0.84
Q9UK45_-M_MOD:00394	Acetylation@2	11506	0.57	11507	7.75	422	0.61
Q9GZT3_-M_MOD:00394	Acetylation@2	12252.4	2.05	12253.4	5.9	299	0.54
O43768-6_-M		12265.2	2.13	12266.2	9.7	508	0.53
P18077_-M_MOD:00394	Acetylation@2	12440.7	0.66	12441.8	8.27	424	0.58
P56279_-M_MOD:00394	Acetylation@2	13361.9	0.03	13362.9	39.75	1987	0.84
P14927-1_-M_Nterm:MOD:00394	Monoacetylated residue	13433	1.02	13434	17.85	881	0.74
Q92844-2_MOD:00394	Acetylation@2	13459.8	2.92	13460.8	9.22	461	0.78
P49773_-M_MOD:00394	Acetylation@2	13704.1	1.14	13705.1	11.59	575	0.78
P09382_-M_MOD:00394	Acetylation@2	14617.2	-0.26	14618.2	85.69	4222	0.88
Q5SSJ5-5_MOD:00394	Acetylation@2	14627.1	1.86	14628.1	20.68	965	0.58
O95988_-M_MOD:00394	Acetylation@2	14747.4	-0.38	14748.4	14.8	699	0.75
O15260-3		14844.5	-1.18	14845.5	8.33	407	0.74
Q04837_-M		15185.9	1.26	15186.9	9.81	455	0.7
O15116_MOD:00394	Acetylation@2	15212.1	-0.29	15213.1	8.38	389	0.71
P00441_-M_Nterm:MOD:00394_MOD:00798@56_MOD:00798@145	Monoacetylated residue, Hydrogen loss@57, Hydrogen loss@146	15822.8	-4.67	15823.8	48.43	2190	0.88
P00441_-M_Nterm:MOD:00394_MOD:00798@56_MOD:00798@145	Monoacetylated residue, Hydrogen loss@57, Hydrogen loss@146	15834.9	0.88	15835.9	4.84	219	0.33
P39019_-M		15919.5	2.23	15920.5	14.08	631	0.73
Q4VC31_MOD:00394	Acetylation@2	16651.5	-2.86	16652.5	3.12	143	0.54
P49789_-M_MOD:00394	Acetylation@2	16758.6	2.22	16759.6	6.42	284	0.61
P0DP23_-M_Nterm:MOD:00394_MOD:00394@93	Monoacetylated residue, Acetylation@94	16779.8	0.43	16780.8	23.62	1078	0.8
P0DP24_-M_Nterm:MOD:00394_MOD:00394@93	Monoacetylated residue, Acetylation@94	16801.8	-1.66	16802.8	3.39	154	0.35
P0DP24_-M_Nterm:MOD:00394_MOD:00711@114	Monoacetylated residue, Trimethylation@115	16801.9	-3.82	16802.9	3.38	154	0.34
A6NGQ2_-M_V92A	Amino acid substitution V92A	16999.9	0.57	17000.9	7.35	324	0.66
A6NGQ2_-M		17027.9	-2.32	17028.9	6.62	292	0.53
A6NGQ2_-M_MOD:00394_V92A	N-acetyl-L-valine, Amino acid substitution V92A	17041.9	-0.99	17042.9	32.59	1438	0.87
A6NGQ2_-M_MOD:00394	Acetylation@2	17069.9	0.02	17070.9	19.87	877	0.8
Q5T4I8_-M		17240.8	-3.72	17241.8	13.56	604	0.66
Q9UMY4-3_-M_MOD:00394	Acetylation@2	18241.4	-4.14	18242.4	6.53	277	0.56
P02792_-M_MOD:00394	Acetylation@2	19918.1	-0.4	19919.1	90.05	3696	0.9
P23284_-M		20276.6	0.87	20277.6	32.69	1322	0.89
P30086_-M		20912.6	0.97	20913.6	8.46	332	0.62
Q9Y508-2		20990.2	-3.73	20991.2	10.67	451	0.78
P23919-2_MOD:00394	Acetylation@2	21093	-0.9	21094	9.63	379	0.67
Q9NRW1-2_-M		22189.2	2.41	22190.2	100.92	3974	0.85
P30085		22208.3	-1.62	22209.3	26.13	1028	0.8
O75251-2_MOD:00394	Acetylation@2	22230.3	-1.16	22231.3	32.12	1298	0.84
Q53H80_-M		22350.3	-2.49	22351.3	7.67	300	0.78
P62820_MOD:00394	Acetylation@2	22705.4	0.09	22706.4	7.54	296	0.63
Q587J8_MOD:00394_A201G	N-acetyl-L-methionine, Amino acid substitution A201G	24318.6	1.03	24319.6	6.66	245	0.6
Q587J8_MOD:00394	Acetylation@2	24332.6	1.21	24333.7	7.71	284	0.69
Q587J8_MOD:00394_MOD:00696_A201G	N-acetyl-L-methionine, Phosphorylation, Amino acid substitution A201G	24398.6	1.14	24399.6	19.2	705	0.77
Q587J8_MOD:00394_MOD:00696	N-acetyl-L-methionine, Phosphorylation	24412.6	0.86	24413.6	26.12	959	0.79
Q8WWV3-3_-M_MOD:00394	Acetylation@2	24830.9	0.4	24831.9	8.13	306	0.67
P30085-3		25838.3	0.34	25839.4	13	479	0.78
Q9UFN0_MOD:00394	Acetylation@2	28490.5	-2.74	28491.6	11.07	380	0.71
P06730-2_-M		28628.5	1.03	28629.5	26.17	892	0.71
Q96EY5_-M		28633.7	-3.1	28634.7	31.26	1081	0.8
Q96H20-2		28718	-2.82	28719	5.55	190	0.55
P06753-6_-M_MOD:00394	Acetylation@2	28815.7	1.16	28816.7	4.3	146	0.54
P06753-2_-M_MOD:00394	Acetylation@2	28925.7	-0.34	28926.7	16.93	577	0.79
Q8TDQ7-3_-M		29023.6	2.63	29024.6	11.53	400	0.78
O14972_-M_MOD:00394	Acetylation@2	32900.3	1.28	32901.3	7.83	254	0.6
Q13277_-M		33003.4	1.77	33004.4	8.76	280	0.61
O60443-3_MOD:00394	Acetylation@2	36061.6	-3.87	36062.6	36.36	1136	0.87
Q14103-2_-M_MOD:00394	Acetylation@2	36160.3	0.4	36161.3	11.07	337	0.75
O76003_MOD:00394	Acetylation@2	37450.2	-0.2	37451.2	8.75	266	0.68
P35659-2_-M		38549.7	1.44	38550.7	4.71	139	0.52
P04899-4_-M		41390.6	-0.59	41391.6	7.89	228	0.6
P63261_-M		41634.8	-0.16	41635.8	52.39	1535	0.91
P51398-3_MOD:00394	Acetylation@2	41688.8	-0.11	41689.8	99.58	2845	0.82
Q9UBU6_-M		43964.4	-2.2	43965.4	7.81	218	0.65

## Sheet: MLAR-0241_1
Proteoform Identifier	Modifications	Theor. Mass	ppm Error	Mono m/z	S/N	Intensity	Score v1
P56381_-M		5645.07	1.8	5646.07	106.41	7951	0.56
P56385_-M		7797.29	1.35	7798.29	12.92	800	0.8
P0CG47		8559.62	0.21	8560.62	34.31	2133	0.82
Q71UM5_-M_MOD:00394	Acetylation@2	9381.84	-2.89	9382.84	31.13	1930	0.78
Q71UM5_MOD:00394	Acetylation@2	9512.88	0.76	9513.88	461.38	29238	0.8
Q96FJ2_-M_MOD:00394	Acetylation@2	10254	-0.32	10255	22.39	1297	0.7
Q9HD34_-M_MOD:00394	Acetylation@2	10662.8	1.24	10663.8	20.16	1103	0.9
P61604_-M_Nterm:MOD:00394	Monoacetylated residue	10835.8	-0.63	10836.9	433.72	23295	0.75
Q9P0B6_-M		11321	-3.12	11322	21.97	1191	0.72
P82909_MOD:00394	Acetylation@2	11501	1.99	11502	28.63	1583	0.75
Q9NZ45_-M_MOD:00394	Acetylation@2	12102.2	-0.27	12103.2	19.74	1050	0.69
Q9GZT3_-M_MOD:00394	Acetylation@2	12252.4	0.49	12253.4	49.05	2483	0.81
O43768-6_-M		12265.2	1.63	12266.2	99.2	5198	0.71
O95182_-M_MOD:00394	Acetylation@2	12454.6	0.06	12455.6	8.66	434	0.74
P56279_-M_MOD:00394	Acetylation@2	13361.9	-0.78	13362.9	21.12	1056	0.85
P14927_-M_MOD:00394	Acetylation@2	13433	0.77	13434	129.41	6347	0.93
A6NC42_MOD:00394	Acetylation@2	13531.1	0.25	13532.1	24.25	1232	0.8
Q9Y3D7_-M_MOD:00394	Acetylation@2	13727.2	0.29	13728.2	24.25	1175	0.73
P06899_-M		13764.5	-0.37	13765.5	24.63	1189	0.81
Q5QNW6_-M		13780.5	-0.52	13781.5	44.45	2143	0.83
P0C0S8_-M_Nterm:MOD:00394	Monoacetylated residue	13993.9	1.39	13994.9	16.31	772	0.78
Q9NPJ3_-M_MOD:00394	Acetylation@2	14861.8	0.07	14862.8	58.07	2808	0.9
Q9Y4Z0		15339.9	-1.36	15340.9	21.1	1002	0.7
P00441_-M_Nterm:MOD:00394_MOD:00798@56_MOD:00798@145	Monoacetylated residue, Hydrogen loss@57, Hydrogen loss@146	15834.9	-3.13	15835.9	9.48	430	0.49
P49789_-M_MOD:00394	Acetylation@2	16758.6	-1.06	16759.6	10.18	451	0.64
Q96PK6-2_MOD:00394	Acetylation@2	17147.8	-0.55	17148.8	35.83	1634	0.84
P41223-2_-M		17188.8	-4.05	17189.8	50.04	2290	0.87
O00762-4_-M		17230.8	1.53	17231.8	22.3	985	0.74
Q9BQB6_-M		18091.5	-0.61	18092.5	8.46	374	0.68
Q9H0R4-2_-M		18390.4	-0.23	18391.4	16.44	704	0.76
Q9UK76-2_-M		19772.7	-2.67	19773.7	12.53	528	0.67
P02792_-M_MOD:00394	Acetylation@2	19918.1	0.18	19919.1	71.82	2968	0.87
P23284_-M		20276.6	0.56	20277.6	271.92	10963	0.95
P36404_-M_MOD:00394	Acetylation@2	20775.8	-2.48	20776.8	31.23	1250	0.79
P30626_-M_MOD:00394	Acetylation@2	21573.3	-0.74	21574.3	25.28	1024	0.85
Q9NRW1-2_-M		22189.2	2.34	22190.2	207.48	8154	0.86
P30085		22208.3	-1.54	22209.3	75.84	2979	0.78
O43399		22224.3	-1.93	22225.3	55.62	2132	0.76
Q9H488-2_-M_MOD:00394	Acetylation@2	22234.2	3.07	22235.2	64.69	2574	0.81
Q9NR28-3		22270.3	-0.91	22271.3	23.45	921	0.75
Q9NQC3-3_-M_MOD:00394	Acetylation@2	22292.2	0.47	22293.2	50.06	1920	0.83
Q53H80_-M		22350.3	-1.85	22351.3	18.97	743	0.79
P62820_MOD:00394	Acetylation@2	22705.4	0.9	22706.4	38.35	1507	0.86
P46926-2		24031.5	-3.27	24032.5	15	572	0.69
Q9NR12-6_MOD:00394	Acetylation@2	24439.6	-0.03	24440.6	6.9	251	0.61
P14678_-M_MOD:00394	Acetylation@2	24504.7	-3.18	24505.7	23.27	910	0.79
Q96EY5-2		24516.5	1.28	24517.5	19.94	749	0.72
P27144_-M_MOD:00394	Acetylation@2	25163.2	0.04	25164.2	19.65	713	0.84
Q9UIJ7_-M		25418.5	-2.29	25419.5	4.1	147	0.39
P30085-3		25838.3	0.71	25839.4	150.22	5559	0.86
Q96HC4-2_MOD:00394	Acetylation@2	25956.4	-0.97	25957.4	11.22	399	0.77
Q96C19_-M_MOD:00394	Acetylation@2	26591.4	-0.02	26592.4	8.37	301	0.66
P51572_-M		27843	-0.58	27844	13.72	476	0.8
P36542-2_MOD:00394	Acetylation@2	32902.2	0.87	32903.3	15.49	500	0.83
Q9Y4W2-4_-M_MOD:00394	Acetylation@2	32998.3	1.46	32999.4	24.65	798	0.83
P63244_MOD:00394	Acetylation@2	35096.6	0.23	35097.6	5.34	167	0.7
P04075_-M		39264.3	-0.56	39265.3	8.92	261	0.71
P02774-2_-M		39339.3	-1.67	39340.3	9.58	293	0.71
Q96EE3_MOD:00394	Acetylation@2	39665.4	1.36	39666.4	11.1	328	0.79
P80303-2		50196.4	3.66	50197.4	41.4	1073	0.88

## Sheet: MLAR-0241_2
Proteoform Identifier	Modifications	Theor. Mass	ppm Error	Charge	Mono m/z	S/N	Intensity	Score v1
P56381_-M		5645.07	1.47	1	5646.07	9.87	738	0.6
Q9BRR6-6_-M_MOD:00394	Acetylation@2	8157.41	-4.2	1	8158.42	72.66	4695	0.8
Q99735-2_-M		8222.34	4.23	1	8223.34	33.48	2164	0.7
Q9BRR6-6_MOD:00394	Acetylation@2	8288.45	3.18	1	8289.46	143.88	9177	0.85
P0CG47		8445.57	0.49	1	8446.58	341.26	20827	0.82
P0CG47		8559.62	-1.14	1	8560.62	40.28	2504	0.69
P07108-1_-M_Nterm:MOD:00394	Monoacetylated residue	9948.99	3.06	1	9950	39.79	2301	0.83
Q96FJ2_-M_MOD:00394	Acetylation@2	10254	-1.53	1	10255	15.07	874	0.69
P61604_-M_MOD:00394	Acetylation@2	10835.8	-0.18	1	10836.9	226.52	12166	0.89
P56279_-M_MOD:00394	Acetylation@2	13361.9	-1	1	13362.9	32.25	1613	0.77
P14927-1_-M_Nterm:MOD:00394	Monoacetylated residue	13433	0.43	1	13434	30.13	1492	0.82
Q5QNW6_-M		13780.5	1.42	1	13781.5	9.66	466	0.58
Q9NPJ3_-M_MOD:00394	Acetylation@2	14861.8	-1.04	1	14862.8	24.37	1178	0.74
P53634-2		15158.7	0.35	1	15159.7	7.14	341	0.74
P61353_-M		15656.7	1.53	1	15657.7	23.99	1095	0.8
Q969H8_-M		15824.8	0.71	1	15825.8	20.49	942	0.58
P39019_-M		15919.5	2.59	1	15920.5	9.82	439	0.73
P61086-2_-M		16476.6	1.68	1	16477.6	10.71	488	0.64
P61313-2_-M		16575.9	-0.55	1	16576.9	9.23	413	0.57
A6NGQ2_-M_MOD:00394_V92A	N-acetyl-L-valine, Amino acid substitution V92A	17041.9	0.07	1	17042.9	42.04	1857	0.85
A6NGQ2_-M_MOD:00394	Acetylation@2	17069.9	-0.23	1	17070.9	38.96	1718	0.8
O43324_-M_MOD:00394	Acetylation@2	19709.3	2.5	1	19710.3	3.7	149	0.46
P02792_-M_MOD:00394	Acetylation@2	19918.1	-0.52	1	19919.1	216.65	8853	0.91
P51970_-M		19961	2.51	1	19962	10.25	425	0.61
P23284_-M		20276.6	0.57	1	20277.6	166.44	6702	0.93
P36404_-M_MOD:00394	Acetylation@2	20775.8	-3.84	1	20776.8	44.3	1781	0.87
Q969X5-2_MOD:00394	Acetylation@2	22188.2	-0.61	1	22189.3	71.5	2790	0.75
Q9H488-2_-M		22192.1	4.28	1	22193.2	71.53	2852	0.8
Q9H488-2_-M_MOD:00394	Acetylation@2	22234.2	1.56	1	22235.2	7.6	303	0.62
Q587J8_MOD:00394_MOD:00696	N-acetyl-L-methionine, Phosphorylation	24412.6	2.31	1	24413.6	4.72	173	0.45
P02768-3_-M_MOD:00798@52_MOD:00798@61	Hydrogen loss@53, Hydrogen loss@62	25162.3	-4.06	1	25163.3	7.71	292	0.48
P30085-3		25838.3	-0.49	1	25839.4	49.6	1834	0.87
P51572_-M		27843	0.13	1	27844	33.12	1150	0.87
P21796_-M_MOD:00394	Acetylation@2	30664.5	0.49	1	30665.5	12.09	395	0.73
Q96T76-7_-M_MOD:00394	Acetylation@2	35091.4	2.57	1	35092.4	20.01	619	0.81
O60443-3_MOD:00394	Acetylation@2	36061.6	-3.42	1	36062.6	19.2	600	0.78
Q8N2K0-3		41360.4	0.14	1	41361.4	13.8	394	0.61

## Sheet: MLAR-0241_3
Proteoform Identifier	Modifications	Theor. Mass	ppm Error	Mono m/z	S/N	Intensity	Score v1
P62328_-M_Nterm:MOD:00394	Monoacetylated residue	4960.49	1.29	4961.49	10.85	842	0.41
P0CG47_-M		6527.49	3.53	6528.5	86.72	5962	0.69
Q9BRR6-6_-M_MOD:00394	Acetylation@2	8157.41	-4.43	8158.42	697.54	45074	0.82
O43678-2		8485.55	-0.72	8486.56	222.89	14048	0.69
P0CG47		8559.62	0.43	8560.62	671.19	41725	0.9
P07108-1_-M_Nterm:MOD:00394	Monoacetylated residue	9948.99	2.08	9950	250	14458	0.91
P61604_-M_Nterm:MOD:00394	Monoacetylated residue	10835.8	-0.66	10836.9	273.27	14673	0.93
P61803_-M_Nterm:MOD:00394	Monoacetylated residue	12429.5	1.61	12430.5	20.63	1077	0.66
Q99622		13169.7	-3.12	13170.7	135.88	7039	0.79
O43768_-M		13249.7	0.32	13250.7	179.83	8920	0.8
Q96IK1-2_MOD:00394	Acetylation@2	13313.6	2.52	13314.6	237.47	11689	0.81
Q9BRF8-3_MOD:00394	Acetylation@2	13495.8	0.98	13496.8	501.5	25200	0.8
Q9UI30-2_MOD:00394	Acetylation@2	13608.9	-3.9	13609.9	348.09	17674	0.75
O75380_-M_MOD:00394	Acetylation@2	13613.8	2.45	13614.8	337.27	17031	0.78
P52434-2_MOD:00394	Acetylation@2	13881.9	1.79	13882.9	232.93	11440	0.81
P0C0S8_-M		13951.9	2.09	13952.9	260.88	12296	0.76
P0C0S8_-M_Nterm:MOD:00394	Monoacetylated residue	13993.9	1.52	13994.9	302.09	14266	0.77
Q93077_-M_Nterm:MOD:00394_MOD:00599@103	Monoacetylated residue, Monomethylation@104	14021.9	1.93	14022.9	270.07	12762	0.78
P0C0S8_-M_Nterm:MOD:00394_MOD:00394@4	Monoacetylated residue, Acetylation@5	14035.9	1.54	14036.9	212.64	10045	0.77
Q93077_-M_Nterm:MOD:00394_MOD:00394@4	Monoacetylated residue, Acetylation@5	14049.9	2.71	14050.9	205.24	9680	0.79
Q96T91_-M_MOD:00394	Acetylation@2	14064.9	3.77	14065.9	164.35	8569	0.78
Q5SSJ5-5_-M_MOD:00394	Acetylation@2	14496.1	2.97	14497.1	70.37	3265	0.81
Q01469_-M		15023.5	1.45	15024.5	287.73	14137	0.85
Q2TAA2-2_-M_MOD:00394	Acetylation@2	15092.6	-2.05	15093.6	125.8	6028	0.83
O43768-3_MOD:00394	Acetylation@2	15313.6	1.19	15314.6	37.28	1749	0.69
P62820-2		15320.7	-1.47	15321.7	27.62	1324	0.72
Q16629-2_-M_MOD:00394	Acetylation@2	15474.7	1.69	15475.7	264.88	12164	0.83
P00441_-M_Nterm:MOD:00394_MOD:00798@56_MOD:00798@145	Monoacetylated residue, Hydrogen loss@57, Hydrogen loss@146	15834.9	0.5	15835.9	131.78	5956	0.83
P14209-2		16004.9	-3.09	16005.9	49.76	2229	0.76
O60869		16358.9	-4.36	16359.9	53.11	2316	0.75
Q9BY32-2		19590.8	-2.69	19591.8	143.68	6065	0.88
P02792_-M_MOD:00394	Acetylation@2	19918.1	-0.5	19919.1	418.56	17103	0.9
P23284_-M		20276.6	0.57	20277.6	77.35	3124	0.9
P23284_-M		20290.6	-0.69	20291.6	18.32	740	0.72
O96007_-M_MOD:00394	Acetylation@2	20841.7	-3.41	20842.7	94.76	3813	0.89
P30086_-M		20912.6	-4.21	20913.6	103.41	4079	0.87
Q6P1Q0-4_MOD:00394	Acetylation@2	23456.6	-0.78	23457.6	253.04	9601	0.85
O00217_-M_MOD:00394	Acetylation@2	23600.6	1.7	23601.6	11.23	441	0.66
P51159-2_-M_MOD:00394	Acetylation@2	23936.8	-3.88	23937.8	159.45	6071	0.93
Q9NRR5-2_-M_MOD:00394	Acetylation@2	24422.6	3.88	24423.6	145.13	5238	0.82
Q9NP79-2_MOD:00394	Acetylation@2	24580.1	-0.45	24581.1	35.61	1323	0.67
Q9NTX5-3_-M_MOD:00394	Acetylation@2	24753.9	-1.59	24754.9	329.85	12341	0.89
P0DPI2-2_MOD:00394	Acetylation@2	24784	-4.09	24785	53.02	1962	0.81
P00846		24800.9	-0.82	24801.9	10.24	389	0.74
Q9NQX7-2_-M		24808.8	2.56	24809.8	5.54	205	0.46
P09496-4_MOD:00394	Acetylation@2	25020	-1.76	25021	25.37	923	0.62
P78330_MOD:00394	Acetylation@2	25033.9	2.27	25034.9	90.11	3306	0.83
P07910-3_-M		25084.1	-3.53	25085.1	13.98	498	0.71
P07910-3_MOD:00394	Acetylation@2	25257.2	-1.98	25258.2	199.79	7144	0.84
Q8TAE8_-M_MOD:00394	Acetylation@2	25279.2	-3.87	25280.2	59.77	2148	0.79
P08962_-M_MOD:00394	Acetylation@2	25530.1	2.06	25531.1	39.08	1523	0.79
P25787_-M		25751.2	-0.53	25752.2	41.92	1508	0.76
Q15102_MOD:00394	Acetylation@2	25760.2	-0.49	25761.2	47.28	1690	0.84
P25787		25882.3	-2.33	25883.3	10.37	375	0.7
Q9Y3B8_-M		26684.6	-3.58	26685.6	4.77	172	0.58
O96011-2		26707.5	1.93	26708.5	7.12	255	0.7
P55957-2_-M_MOD:00394	Acetylation@2	26730.4	1.93	26731.4	5.69	205	0.59
Q9H853		27533.7	4.34	27534.7	10.86	387	0.73
Q9NRX1		27906.9	2.86	27907.9	9.84	342	0.6
P07738_-M_MOD:00394	Acetylation@2	29897.5	0.85	29898.5	15.52	517	0.73
O75952-5_-M_MOD:00394	Acetylation@2	29944.8	3.78	29945.8	343.01	11484	0.81
Q96GG9		30105	0.89	30106.1	15.54	527	0.64
Q9Y5W9_-M		30283.2	-1.71	30284.2	25.23	843	0.79
O00154-3_-M		30826.5	0.11	30827.5	25.02	846	0.76
O00154-3_-M_MOD:00394	Acetylation@2	30868.5	-0.78	30869.5	13.68	462	0.74
Q8TDQ7		31064.6	-0.85	31065.6	58.7	1978	0.81
P29692		31102.8	-3.84	31103.8	17.51	569	0.71
P21912_-M		31477.8	-1.97	31478.8	12.35	424	0.66
Q9NXA8-3_MOD:00394	Acetylation@2	32015.2	-2.11	32016.2	13.66	455	0.79
Q9H115_-M_MOD:00394	Acetylation@2	33446.5	0.32	33447.5	208.15	6733	0.83
Q9H115		33535.5	2.2	33536.5	285.75	9271	0.8
P62995_-M_MOD:00394	Acetylation@2	33556.5	0.43	33557.5	163.91	5024	0.83
Q9NTX5_-M_MOD:00394	Acetylation@2	33587.5	1.29	33588.5	34.21	1100	0.83
Q719I0_-M_MOD:00394	Acetylation@2	33695.4	4.19	33696.5	818.81	26139	0.88
O15382-2		33754.6	-1.71	33755.7	182.93	5907	0.87
Q9Y320_-M		33884.6	1.56	33885.6	83.04	2665	0.8
Q8TC12-2_-M_MOD:00394	Acetylation@2	33892.7	-0.66	33893.7	73.18	2350	0.81
Q15366-8		33904.5	3.09	33905.5	53.65	1730	0.76
Q9BQ95-4		33916.7	-0.15	33917.7	65.99	2120	0.76
Q9Y320_-M_MOD:00394	Acetylation@2	33926.6	1.34	33927.6	106.44	3414	0.85
Q9BQ95-4_MOD:00394	Acetylation@2	33958.7	-0.3	33959.7	74.12	2379	0.82
Q99988_-M		33987.7	-3.11	33988.7	62.83	1986	0.8
Q8TC12-2_MOD:00394	Acetylation@2	34023.7	1.04	34024.7	170.34	5474	0.84
Q16539-3		34069.7	0.63	34070.7	95.89	3072	0.84
Q969G3-6_-M_MOD:00394	Acetylation@2	34279.9	-2.61	34280.9	43.91	1388	0.81
Q9Y316-3_MOD:00394	Acetylation@2	34313.9	-1.06	34314.9	44.71	1431	0.85
Q9BV20-2_-M		34376.9	-3.44	34377.9	23.04	715	0.8
P46777_MOD:00394	Acetylation@2	34382.7	2.54	34383.7	18.27	581	0.69
Q9BV20-2		34508	-3.48	34509	60.12	1873	0.83
P15121_-M_MOD:00394	Acetylation@2	35741.5	0.47	35742.5	63.85	1979	0.86
P04406_-M		35899.4	1.71	35900.4	38.39	1186	0.82
O60443-3_-M_MOD:00394	Acetylation@2	35930.5	-3.31	35931.5	26.11	815	0.79
Q13491-4_MOD:00394	Acetylation@2	36237.7	-2.89	36238.7	40.99	1307	0.85
Q8NE86-2		36972.1	-2.25	36973.1	18.16	554	0.78
Q3SXM5_MOD:00394	Acetylation@2	37020.1	-1.24	37021.1	9.49	291	0.56
P61962_MOD:00394	Acetylation@2	38943.1	-1.28	38944.1	7.89	239	0.64
P51398-3_MOD:00394	Acetylation@2	41688.8	-0.35	41689.8	26.14	746	0.68
P12532_MOD:00394	Acetylation@2	47049.2	0.81	47050.2	39.27	1056	0.77
P14618_-M_MOD:00394	Acetylation@2	57811	0.97	57812	18.09	444	0.63
P14618-2_-M_MOD:00394	Acetylation@2	57935.9	0.22	57936.9	39.01	962	0.81
P07602_-M_MOD:00394	Acetylation@2	57984.8	1.43	57985.8	9.41	241	0.61

[truncated: 21 more sheets: MLAR-0241_4, MLAR-0241_5, MLAR-0244_1, MLAR-0244_2, MLAR-0244_3, MLAR-0244_4, MLAR-0244_5, MLAR-0250_1, MLAR-0250_2, MLAR-0250_3, MLAR-0242_1, MLAR-0242_2, MLAR-0242_3, MLAR-0242_4, MLAR-0293_1, MLAR-0293_2, MLAR-0309_1, MLAR-0309_2, MLAR-0293_2_cumulus, MLAR-0309_1_cumulus …]
