# Supplementary material for: Probing Proteoform Heterogeneity From Single Human Oocytes
Source: Mol Cell Proteomics. 2026 Apr 9;25(5):101566. doi: 10.1016/j.mcpro.2026.101566 (PMC13194553; doi:10.1016/j.mcpro.2026.101566)
Supplement: Supplemental Material 8 [file mmc8.xlsx]

## Sheet: Sheet1
	Mass Error (ppm)
Donor_Oocyte	OOEP-M	OOEP-M+Ac	OOEP+Ac	OOEP-M+V92A	OOEP-M+Ac+V92A	OOEP+Ac+V92A	KHDC3+Ac	KHDC3+Ac+Phos	KHDC3+Ac+A201G	KHDC3+Ac+Phos+A201G
MLAR-0248_01	N/A	-0.33	-2.77	N/A	0.08	N/A	-0.03	-0.14	-0.66	-0.12
MLAR-0248_02	N/A	1.46	N/A	N/A	1.88	N/A	0.71	0.7	0.31	1.07
MLAR-0238_01	N/A	-3.56	N/A	N/A	1.44	N/A	N/A	N/A	N/A	N/A
MLAR-0238_02	N/A	-1.26	0.16	N/A	-1.02	N/A	N/A	N/A	N/A	N/A
MLAR-0238_03	N/A	N/A	N/A	N/A	N/A	N/A	N/A	N/A	N/A	N/A
MLAR-0238_04	-1.84	-1.9	N/A	-0.12	-1.97	N/A	N/A	N/A	N/A	N/A
MLAR-0238_05	-2.32	0.02	N/A	0.57	-0.99	N/A	1.21	0.86	1.03	1.14
MLAR-0241_02	N/A	-0.23	N/A	N/A	0.07	N/A	N/A	N/A	N/A	N/A
MLAR-0241_03	N/A	N/A	N/A	N/A	N/A	N/A	N/A	N/A	N/A	N/A
MLAR-0241_04	-2.72	-1.54	N/A	-2.94	-0.03	N/A	0.76	N/A	-0.74	N/A
MLAR-0241_05	N/A	-1.91	N/A	N/A	-0.04	N/A	1.56	N/A	-0.58	N/A
MLAR-0244_01	-1.02	-0.76	-0.73	N/A	N/A	N/A	0.03	-0.15	N/A	N/A
MLAR-0244_02	-3.3	-2.04	-1.92	N/A	N/A	N/A	N/A	N/A	N/A	N/A
MLAR-0244_03	-1.3	-0.97	-1.03	N/A	N/A	N/A	N/A	N/A	N/A	N/A
MLAR-0244_04	-2.09	-1.66	-1.76	N/A	N/A	N/A	-0.47	-0.77	N/A	N/A
MLAR-0244_05	-2.84	-2.03	-3.56	N/A	N/A	N/A	N/A	N/A	N/A	N/A
MLAR-0250_01	N/A	N/A	N/A	N/A	N/A	N/A	1.78	-1.29	-1.28	1
MLAR-0250_02	N/A	N/A	N/A	N/A	N/A	N/A	-0.23	1.04	6.35*	-0.15
MLAR-0250_03	N/A	-0.55	N/A	0.03	N/A	-2.83	1.11	0.17	1.34	0.5
MLAR-0242_01	-0.03	0.04	-0.45	N/A	N/A	N/A	-0.09	1.57	N/A	N/A
MLAR-0242_02	-0.46	0.32	-0.69	N/A	N/A	N/A	0.95	2.02	N/A	N/A
MLAR-0242_03	-2.37	-0.51	-1.3	N/A	N/A	N/A	-1.49	1.18	N/A	N/A
